# Supplementary material for: Associations Between Aromatic Compounds and Hepatorenal Biomarkers Among Coking Workers: Insights from Mediation Analysis
Source: Toxics. 2025 Apr 11;13(4):298. doi: 10.3390/toxics13040298 (PMC12031308; doi:10.3390/toxics13040298)
Supplement: Supplementary file 1 [file toxics-13-00298-s001.zip]

Archive with 1 entries (1 files):
- toxics-3539721-supplementary.pdf
